# Supplementary material for: Ocular Ultrasonography in Healthy Calves with Different Transducers
Source: Animals (Basel). 2023 Feb 19;13(4):742. doi: 10.3390/ani13040742 (PMC9952285; doi:10.3390/ani13040742)
Supplement: Supplementary file 1 [file animals-13-00742-s001.zip]

Archive with 1 entries (1 files):
- animals-2101547-supplementary.xlsx
