# Supplementary material for: Ocular Ultrasonography in Healthy Calves with Different Transducers
Source: Animals (Basel). 2023 Feb 19;13(4):742. doi: 10.3390/ani13040742 (PMC9952285; doi:10.3390/ani13040742)
Supplement: Supplementary file 1 [file animals-13-00742-s001.zip › animals-2101547-supplementary.xlsx]

## Sheet: Entire Population
	Linear		Convex		Linear gynecological
Parameter	Horizontal	Vertical	Horizontal	Vertical	Horizontal	Vertical
Axial length (cm)	2.44 ± (0.13)	2.49 ± (0.14)	2.27 ± (0.16)	2.35 ± (0.18)	2.43 ± (0.17)	2.46 ± (0.15)
Anterior chamber depth(mm)	2.51 ± (0.46)	2.6 ± (0.29)	2.39 ± (0.46)	2.29 ± (0.56)	2.4 ± (0.38)	2.41 ± (0.3)
Vitreous depth(cm)	1.31 ± (0.11)	1.32 ± (0.1)	1.21 ± (0.08)	1.25 ± (0.09)	1.31 ± (0.17)	1.31 ± (0.12)
Corneal thickness(mm)	1.08 ± (0.1)	1.04 ± (0.14)	1.5 ± (0.58)	1.19 ± (0.18)	1.19 ± (0.23)	1.16 ± (0.14)
Scleroretinal rim thickness(mm)	1.78 ± (0.24)	1.82 ± (0.3)	2.68 ± (0.46)	2.71 ± (0.5)	1.81 ± (0.19)	1.73 ± (0.22)
Lens thickness (mm)	7.56 ± (1.2)	7.66 ± (0.85)	7.45 ± (0.93)	7.46 ± (0.96)	7.71 ± (1.03)	7.65 ± (1.02)
Lens lenght (cm)	1.12 ± (0.11)	1.14 ± (0.12)	1.24 ± (0.16)	1.19 ± (0.12)	1.13 ± (0.15)	1.17 ± (0.12)
Diameter of optic nerve head(mm)	5.68 ± (0.55)	5.76 ± (0.81)	7.07 ± (1.18)	6.78 ± (1.54)	5.99 ± (0.69)	6.19 ± (0.71)
